# Supplementary material for: Correlations of Gelling Properties and 3D Printability to the Chemical Composition and Rheological Properties of Surimi from Different Marine Fish Species
Source: Foods. 2025 Feb 5;14(3):501. doi: 10.3390/foods14030501 (PMC11816489; doi:10.3390/foods14030501)
Supplement: Supplementary file 1 [file foods-14-00501-s001.zip]

Archive with 1 entries (1 files):
- foods-3421327-supplementary.pdf
